# Supplementary material for: Autophagy Activation Associates with Suppression of Prion Protein and Improved Mitochondrial Status in Glioblastoma Cells
Source: Cells. 2023 Jan 4;12(2):221. doi: 10.3390/cells12020221 (PMC9857229; doi:10.3390/cells12020221)
Supplement: Supplementary file 1 [file cells-12-00221-s001.zip]

Archive with 1 entries (1 files):
- cells-1847005-supplementary.pdf
